# Supplementary material for: Synthesis of Ionizable Calix[4]arenes for Chelation of Selected Divalent Cations
Source: Molecules. 2022 Feb 22;27(5):1478. doi: 10.3390/molecules27051478 (PMC8911665; doi:10.3390/molecules27051478)
Supplement: Supplementary file 1 [file molecules-27-01478-s001.zip]

Archive with 1 entries (1 files):
- molecules-1595506-supplementary.pdf
